# Supplementary material for: Do health policies address the availability, accessibility, acceptability, and quality of human resources for health? Analysis over three decades of National Health Policy of India
Source: Hum Resour Health. 2021 Nov 13;19:139. doi: 10.1186/s12960-021-00681-1 (PMC8590377; doi:10.1186/s12960-021-00681-1)
Supplement: Supplementary file 2 — Additional file 2: Table S1. HRH categories with corresponding National Occupation Classification codes (NOC). Legend—HRH: Human Resources for Health, NOC: National Occupation Classification, ANM: Auxiliary Nurse-Midwife, AYUSH: Ayurveda, Yoga and Naturopathy, Unani, Siddha and Homeopathy. Table S2. Data tables used for extraction of HRH data from Census 1981, 2001, 2011. Legend—HRH: Human Resources for Health. Table S3. Qualifications of qualified HRH. Legend—HRH: Human Resources for Health, ANM: Auxiliary Nurse-Midwife, AYUSH: Ayurveda, Yoga and Naturopathy, Unani, Siddha and Homeopathy. Table S4a. Coding of HRH-related dimensions of NHPI 1983 into dimension, cadre, action, and strategy using the framework for HRH strengthening. Legend—NHPI: National Health Policy of India, HRH: Human Resources for Health, AYUSH: Ayurveda, Yoga and Naturopathy, Unani, Siddha and Homeopathy, CHW: Community Health Worker. Other includes mid-level practitioners, community health workers, and multi-purpose workers. Non-cadre-specific recommendations are the ones that are not specific to any cadre. Table S4b. Coding of HRH-related dimensions of NHPI-2002 into dimension, cadre, action, and strategy using the framework for HRH strengthening. Legend—NHPI: National Health Policy of India, HRH: Human Resources for Health, AYUSH: Ayurveda, Yoga and Naturopathy, Unani, Siddha and Homeopathy, CHW: Community Health Worker. Other includes mid-level practitioners, community health workers, and multi-purpose workers. Non-cadre-specific recommendations are the ones that are not specific to any cadre. Table S4c. Coding of HRH-related dimensions of NHPI-2017 into dimension, cadre, action, and strategy using the framework for HRH strengthening. Legend—NHPI: National Health Policy of India, HRH: Human Resources for Health, AYUSH: Ayurveda, Yoga and Naturopathy, Unani, Siddha and Homeopathy, CHW: Community Health Worker. Other includes mid-level practitioners, community health workers, and multi-purpose [file 12960_2021_681_MOESM2_ESM.xlsx]

## Sheet: Additional Table 1
Table S1. HRH categories with corresponding National Occupation Classification codes (NOC)
Cadres	NOC_code_1964	NOC_name_1964	NOC_code_2004	NOC_name_2004
ANM	85	Midwives and Health Visitors	3232	Midwifery Associate Professionals
Nurse	84	Nurses	2230, 3231	Nursing Professionals Nursing Associate Professionals
Pharmacist	076, 083	Pharmacists Pharmaceutical Assistants	3228	Pharmaceutical Assistants
Doctors	070, 078, 079	Physicians and Surgeons, Allopathic Public Health Physicians Physicians and Surgeons, n.e.c.	2221	Physicians and Surgeons, Allopathic
AYUSH	071, 072, 073	Physicians and Surgeons, Ayurvedic Physicians and Surgeons, Homeopathic Physicians and Surgeons, Unani	2222, 2223, 2224	Physicians and Surgeons, Ayurvedic Physicians and Surgeons, Homeopathic Physicians and Surgeons, Unani
Dentist	074, 081	Dental Surgeons Dental Assistants	2225, 3225	Dental Specialists Dental Assistants

## Sheet: Additional Table 2
Table S2: Data tables used for extraction of HRH data from Census 1981, 2001, 2011
Census_year	Table_number	Table_name
1981	B-18	Occupational classification of main workers other than cultivators and agricultural labourers by sex
2001	B-25	Occupational Classification Of Main Workers Other Than Cultivators And Agricultural Labourers By Sex
2011	B-25A	Occupational Classification Of Main Workers Other Than Cultivators And Agricultural Labourers By Sex

## Sheet: Additional Table 3
Table S3: Qualifications of qualified HRH
Cadres	Qualification
ANM	Graduate and above in: Medicine. Secondary plus Additional diploma/certificate: Medicine.
Nurse	Graduate and above in: Medicine. Secondary plus Additional diploma/certificate: Medicine.
Pharmacist	Graduate and above in: engineering/technology. Graduate and above in: Medicine. Graduate and above in: Other subjects. Secondary plus Additional diploma/certificate: Engineering/technology Secondary plus Additional diploma/certificate: Medicine Secondary plus Additional diploma/certificate: Other subjects.
Doctor	Graduate and above in: Medicine. Secondary plus Additional diploma/certificate: Medicine.
AYUSH	Graduate and above in: Medicine. Secondary plus Additional diploma/certificate: Medicine.
Dentist	Graduate and above in: Medicine. Secondary plus Additional diploma/certificate: Medicine.

## Sheet: Additional Table 4a
Additional Table 4a: Coding of HRH related dimensions of NHPI-1983 into dimension, cadre, action and strategy using the framework for HRH strengthening
Policy statement	Dimension	Cadre	Strategy	Action
Seeks to resolve the existing sharp regional imbalances in HRH availability	Accessibility	Non-cadre-specific	1) Attract and retain HRH from surplus sector/area/level of care/system of medicine to underserved areas 2) Increase procution of HRH in underserved areas	Multiple actions
The states to take steps to phase out the system of private- practice by medical personnel in government service, providing at the same time for payment of appropriate compensatory non-practising allowance. The states would require to carefully. review the existing situation, with special reference to the availability and dispersal of private practitioners, and take timely decisions in regard to …	Accessibility	Doctors	Attract and retain HRH from surplus sector/area/level of care/system of medicine to underserved areas	Providing financial and non-financial incentives
Initiate measures to ensure development of ISM and take planned efforts to dovetail the functioning of the practitioners of ISM and integrate their services, at the appropriate levels, within specified areas of responsibility and functioning, in the over-all health care delivery system, especially in regard to the preventive, promotive and public health objectives.	Accessibility	AYUSH	Attract and retain HRH from surplus sector/area/level of care/system of medicine to underserved areas	Streamline and integrate traditional HRH in underserved areas
Nationwide organisational set-up (Health Information system) should be established to procure essential health information	Accessibility	Non-cadre-specific	Develop information system & tools to measure and monitor availability of HRH	Develop information system & tools to measure and monitor availability of HRH
Provides guidelines for the production of health personnel on the basis of realistically assessed manpower requirements	Availability	Non-cadre-specific	Develop information system & tools to measure and monitor availability of HRH	Develop information system & tools to measure and monitor availability of HRH
Nationwide organisational set-up (Health Information system) should be established to procure essential health information	Availability	Non-cadre-specific	Develop information system & tools to measure and monitor availability of HRH	Develop information system & tools to measure and monitor availability of HRH
Create suitably trained staff for sanitary-cum-epidemiological centre equipped to identify, plan and provide preventive, promotive and mental health care services	Availability	Other	Increase production of HRH	Create new cadre
Sets out the changes required to be brought about in the curricular contents and training programme of medical and health personnel, at various levels of functioning. The entire basis and approach towards medical and health education, at all levels, is reviewed in terms of national needs and priorities and the curricular and training programmes restructured to produce personnel of various grades …	Quality	Non-cadre-specific	Produce quality HRH	Changing curriculum to suit all levels of care
Takes into account the need for establishing the extremely essential inter-relations between functionaries of various grades	Quality	Non-cadre-specific	Create appropriate skill mix	Create appropriate skill mix
Ensures that personnel at all levels are socially motivated towards the rendering of community health services	Quality	Non-cadre-specific	Produce quality HRH	Develop interpersonal/soft skills in HRH cadres
Impart knowledge, skills and technologies to train health volunteers selected by community	Quality	Other	Formal training courses for unqualified HRH	Formal training courses for unqualified HRH
Well considered steps to move towards a meaningful phased integration of the indigenous and the modern systems	Quality	Non-cadre-specific	Produce quality HRH	Changing curriculum to suit all levels of care
Provide refresher training and orientation to the traditional birth attendants	Quality	Other	Formal training courses for unqualified HRH	Formal training courses for unqualified HRH

## Sheet: Additional Table 4b
Table S4b Coding of HRH-related dimensions of NHPI-2002 into dimension, cadre, action and strategy using the framework for HRH strengthening
Policy statement	Dimension	Cadre	Strategy	Action
The policy recognizes the need to review the staffing norms of the public health administration to meet the specific requirements of women in a more comprehensive manner	Acceptability	Non-cadre-specific	Compose and recruit HRH respective of sex, age, religion , etc. of the population being served	Compose and recruit HRH respective of sex, age, religion , etc. of the population being served
Empathetic and committed attitude in the service providers, whether in the private or public sectors needs to be developed	Acceptability	Non-cadre-specific	Develop socio-cultural competence in HRH	Expand socio-cultural aspects in the medical curriculum
Expand the pool of medical practitioners to include a cadre of licentiates of medical practice, as also practitioners of ISMH (to be considered by state governments)	Acceptability	Other	Preferentially expand cadres with greater local acceptance	Preferentially expand cadres with greater local acceptance
Use paramedical manpower of allopathic disciplines, in a prescribed functional area adjunct to their current functions for meeting sample public health requirements - on the lines of the services rendered by nurse practitioners in several developed countries (to be considered by State Governments)	Acceptability	Pharmacist	Task-shifting and multi-tasking of HRH cadres in underserved areas	Task-shifting and multi-tasking of HRH cadres in underserved areas
State can enforce a mandatory two-year rural posting before the awarding of the graduate degree. This would not only make trained medical manpower available in the underserved areas, but would offer valuable clinical experience to the graduating doctors.	Acceptability	Doctors	Develop socio-cultural competence in HRH	Mandatory rural posting
Expand the pool of medical practitioners to include a cadre of licentiates of medical practice, as also practitioners of ISMH (to be considered by state governments)	Accessibility	Other	Increase production of HRH in underserved areas	Create HRH cadres especially for underserved areas
Use paramedical manpower of allopathic disciplines, in a prescribed functional area adjunct to their current functions for meeting sample public health requirements - on the lines of the services rendered by nurse practitioners in several developed countries (to be considered by State Governments)	Accessibility	Pharmacist	Task-shifting and multi-tasking of HRH cadres in underserved areas	Task-shifting and multi-tasking of HRH cadres in underserved areas
States to simplify the recruitment procedures and rules for contract employment	Accessibility	Doctors	Attract and retain HRH from surplus sector/area/level of care/system of medicine to underserved areas	Remove administrative barriers
State can enforce a mandatory two-year rural posting before the awarding of the graduate degree	Accessibility	Doctors	Attract and retain HRH from surplus sector/area/level of care/system of medicine to underserved areas	Mandatory rural posting
Immense potential of information technology applications lies in the area of telemedicine in the tertiary health care sector. The use of this technical aid will greatly enhance the capacity for the professionals to pool their clinical experience.	Accessibility	Doctors	Telemedicine	Telemedicine
All rural health staff should be available for the entire gamut of public health activities at the decentralized level, irrespective of whether these activities relate to national programmes or other public health initiatives. It would be for the Head of the District Health administration to allocate the time of the rural health staff between the various programmes, depending on the local need. N…	Accessibility	Non-cadre-specific	Task-shifting and multi-tasking of HRH cadres in underserved areas	Task-shifting and multi-tasking of HRH cadres in underserved areas
Diagnosis of common disorders, and the prescription of common therapeutic drugs for mental disorders by general duty medical staff	Accessibility	Doctors	Task-shifting and multi-tasking of HRH cadres in underserved areas	Task-shifting and multi-tasking of HRH cadres in underserved areas
Diagnosis of common disorders, and the prescription of common therapeutic drugs for mental disorders by general duty medical staff	Accessibility	Nurses	Task-shifting and multi-tasking of HRH cadres in underserved areas	Task-shifting and multi-tasking of HRH cadres in underserved areas
Expand the pool of medical practitioners to include a cadre of licentiates of medical practice, as also practitioners of ISMH (to be considered by State Governments)	Availability	Other	Increase production of HRH	Create new HRH cadre
Introduce minimal statutory norms for the deployment of doctors and nurses in medical institutions under the provisions of the Indian Medical Council Act and Indian Nursing Council Act, respectively. These norms can be progressively reviewed and made more stringent as the medical institutions improve their capacity for meeting better normative standards.	Availability	Nurses	Develop information system & tools to measure and monitor availability of HRH	Develop information system & tools to measure and monitor availability of HRH
Introduce minimal statutory norms for the deployment of doctors and nurses in medical institutions under the provisions of the Indian Medical Council Act and Indian Nursing Council Act, respectively. These norms can be progressively reviewed and made more stringent as the medical institutions improve their capacity for meeting better normative standards.	Availability	Doctors	Develop information system & tools to measure and monitor availability of HRH	Develop information system & tools to measure and monitor availability of HRH
Set up a Medical Grants Commission for funding new Government Medical and Dental Colleges in different parts of the country and also fund the upgradation of the infrastructure of the existing Government Medical and Dental Colleges of the country, so as to ensure an improved standard of medical education.	Availability	Doctors	Increase production of HRH	Establish new training institutes
Set up a Medical Grants Commission for funding new Government Medical and Dental Colleges in different parts of the country and also fund the upgradation of the infrastructure of the existing Government Medical and Dental Colleges of the country, so as to ensure an improved standard of medical education.	Availability	Dentists	Increase production of HRH	Establish new training institutes
Create additional seats for post-graduate courses to reflect the need for more manpower in the deficient specialities.	Availability	Doctors	Increase production of HRH	Increase number of seats in existing training institutes
Progressively implement mandatory norms to raise the proportion of postgraduate seats in Public Health and Family Medicine in medical training institutions, to reach a stage wherein 1⁄4th of the seats are earmarked for these disciplines.	Availability	Doctors	Increase production of HRH	Increase number of seats in existing training institutes
Encourage specialization in Public health not only for medical doctors, but also for non-medical graduates from the allied fields of public health engineering, microbiology and other natural sciences.	Availability	Non-cadre-specific	Increase production of HRH	Create new HRH cadre
Increase the number of nursing personnel at public health delivery centres. This will motivate the private health facilities to improve their ratio of nursing personnel vis-à-vis doctors/beds.	Availability	Nurses	Increase production of HRH	Increase number of seats in existing training institutes or Increase number of seats in existing training institutes
The Central Government should subsidize the setting up, and the running of, training facilities for nurses on a decentralized basis.	Availability	Nurses	Increase production of HRH	Increase number of seats in existing training institutes
Diagnosis of common disorders, and the prescription of common therapeutic drugs for mental disorders by general duty medical staff	Availability	Nurses	Task shifting and task sharing	Task shifting and task sharing
Diagnosis of common disorders, and the prescription of common therapeutic drugs for mental disorders by general duty medical staff	Availability	Doctors	Task shifting and task sharing	Task shifting and task sharing
Use paramedical manpower of allopathic disciplines, in a prescribed functional area adjunct to their current functions for meeting sample public health requirements - on the lines of the services rendered by nurse practitioners in several developed countries (to be considered by State Governments)	Availability	Pharmacist	Task-shifting and multi-tasking of HRH cadres	Task-shifting and multi-tasking of HRH cadres
More frequent in-service training of public health medical personnel, at the level of medical officers as well as paramedics.	Quality	Doctors	Produce quality HRH	Changing curriculum to suit all levels of care
More frequent in-service training of public health medical personnel, at the level of medical officers as well as paramedics.	Quality	Pharmacist	Produce quality HRH	Changing curriculum to suit all levels of care
Introduce a need-based, skill-oriented syllabus, with a more significant component of practical training,to make fresh doctors useful immediately after graduation.	Quality	Doctors	Produce quality HRH	Improving training of HRH cadres
A periodic skill-updating of working health professionals through a system of continuing medical education.	Quality	Doctors	Maintain quality of HRH	Continued medical education and training to HRH
Expose medical students, through the undergraduate syllabus, to the emerging concerns for geriatric disorders, and to the cutting edge disciplines of contemporary medical research.	Quality	Doctors	Produce quality HRH	Improving training of HRH cadres
Improve the skill level of nurses, and increase the ratio of degree holding nurses vis-à-vis diploma-holding nurses.	Quality	Nurses	Produce quality HRH	Improving training of HRH cadres
Empathetic and committed attitude in the service providers, whether in the private or public sectors needs to be developed	Quality	Non-cadre-specific	Produce quality HRH	Develop interpersonal/ soft skills in HRH cadres
Establish statutory professional councils for paramedical disciplines to register practitioners, maintain standards of training, and monitor performance.	Quality	Pharmacist	Produce quality HRH	Professional councils for all HRH cadres
Establish training courses for super-speciality nurses required for tertiary care	Quality	Nurses	Produce quality HRH	Improving training of HRH cadres
Establish training courses for super-speciality nurses required for tertiary care	Quality	Nurses	Produce quality HRH	Improving training of HRH cadres
The rural health staff would need to be trained and reoriented for various public health programs	Quality	Non-cadre-specific	Produce quality HRH	Improving training of HRH cadres

## Sheet: Additional Table 4c
Table S4c. Coding of HRH-related dimensions of NHPI-2017 into dimension, cadre, action and strategy using the framework for HRH strengthening
Policy statement	Dimension	Cadre	Strategy	Action
Certification programme for ASHAs for their preferential selection into ANM, nursing and paramedical courses.	Acceptability	Nurses	Expand cadres with high local acceptance preferentially	Expand cadres with high local acceptance preferentially
Certification programme for ASHAs for their preferential selection into ANM, nursing and paramedical courses.	Acceptability	Pharmacist	Expand cadres with high local acceptance preferentially	Expand cadres with high local acceptance preferentially
Link AYUSH systems with ASHAs and VHSNCs	Acceptability	AYUSH	Expand cadres with high local acceptance preferentially	Expand cadres with high local acceptance preferentially
Certification programme for ASHAs for their preferential selection into ANM, nursing and paramedical courses.	Acceptability	ANM	Expand cadres with high local acceptance preferentially	Expand cadres with high local acceptance preferentially
Planned expansion of allied technical skills with local employment opportunities	Acceptability	Pharmacist	Deploy HRH in local community	Deploy HRH in local community
Mandatory rotational postings in rural areas with clear and transparent career progression guidelines	Acceptability	Doctors	Develop socio-cultural competence	Mandatory rural posting
Locale based selection of new form cadre (Licentiate Medical Practitioners -LMPs)	Acceptability	Other	1) Create HRH closer to community 2) Expand cadres with high local acceptance preferentially	Multiple actions
ASHA will also be supported by other frontline workers like health workers (male/female) to undertake primary prevention for non-communicable diseases.	Acceptability	Other	Task shifting and multi-tasking of HRH cadres in underserved areas	Task shifting and multi-tasking of HRH cadres in underserved areas
That medical and para-medical education be integrated with the service delivery system, so that the students learn in the real environment and not just in the confines of the medical school.	Acceptability	Doctors	Develop socio-cultural competence	Emphasize socio cultural aspects in medical curriculum
A special curriculum of training close to the place where they live and work of new formed cadre (LMPs)	Acceptability	Other	Create HRH closer to community	Create HRH closer to community
Proposes financial and non-financial incentives to attract and retain doctors in rural areas	Accessibility	Doctors	Attract and retain HRH from surplus sector/area/level of care/system of medicine to underserved areas	Providing financial and non-financial incentives
Creating medical colleges in rural areas	Accessibility	Doctors	Increase production of HRH in underserved areas	Establish training institutes in underserved areas
Mandatory rotational postings in rural areas with clear and transparent career progression guidelines	Accessibility	Doctors	Attract and retain HRH from surplus sector/area/level of care/system of medicine to underserved areas	Mandatory rural posting
Increase total sanctioned posts of doctors in the public sector to ensure availability of doctors corresponding to the accepted norms.	Accessibility	Doctors	Attract and retain HRH from surplus sector/area/level of care/system of medicine to underserved areas	Remove administrative barriers in recruitment eg: increase sanctioned posts
Introduce a B.Sc. in community health	Accessibility	Other	Increase production of HRH in underserved areas	Create new HRH cadre specifically for underserved areas
Competency-based bridge courses and short course.for graduates from different clinical and paramedical backgrounds like AYUSH doctors, B.Sc. Nurses, Pharmacists, GNMs and equip them with skills to provide services at the sub-centre and other peripheral levels.	Accessibility	Other	Task shifting and multi-tasking of HRH cadres in underserved areas	Task shifting and multi-tasking of HRH cadres in underserved areas
Establish cadres like Nurse Practitioners and Public Health Nurses	Accessibility	Nurses	Increase production of HRH in underserved areas	Create new HRH cadre specifically for underserved areas
Certification programme for ASHAs for their preferential selection into ANM, nursing and paramedical courses.	Accessibility	Nurses	Task shifting & multi- tasking of HRH cadres in underserved areas	Task shifting & multi- tasking of HRH cadres in underserved areas
Certification programme for ASHAs for their preferential selection into ANM, nursing and paramedical courses.	Accessibility	Pharmacist	Task shifting & multi- tasking of HRH cadres in underserved areas	Task shifting & multi- tasking of HRH cadres in underserved areas
Link AYUSH systems with ASHAs and VHSNCs	Accessibility	AYUSH	Task shifting and multi-tasking of HRH cadres in underserved areas	Task shifting and multi-tasking of HRH cadres in underserved areas
Mainstream AYUSH with general health system	Accessibility	AYUSH	Attract and retain HRH from surplus sector/area/level of care/system of medicine to underserved areas	Mainstream and integrate indigenous HRH in underserved areas
Link tertiary care institutions (medical colleges) to District and Sub- district hospitals with help of Digital tools for the purpose of specialist consultations.	Accessibility	Doctors	Telemedicine	Telemedicine
Performance linked payments for specialists	Accessibility	Doctors	Attract and retain HRH from surplus sector/area/level of care/system of medicine to underserved areas	Providing financial and non-financial incentives
Private providers, especially those working in rural and remote areas or with underserved communities, could be offered encouragement through provision of appropriate skills to meet public health goals, opportunities for skill upgradation to serve the community better, participation in disease notification and surveillance efforts, sharing and supporting certain high value services.	Accessibility	Doctors	Attract and retain HRH from surplus sector/area/level of care/system of medicine to underserved areas	Providing financial and non-financial incentives
Voluntary service in rural and under-served areas on pro-bono basis by recognised healthcare professionals under a "giving back to society‟ initiative.	Accessibility	Doctors	Attract and retain HRH from surplus sector/area/level of care/system of medicine to underserved areas	Identify individuals/groups motivated to work in underserved areas
Digital tools would be used for generation and sharing of information about AYUSH services and AYUSH practitioners, for traditional community level healthcare providers	Accessibility	AYUSH	Telemedicine	Telemedicine
Ensure availability of paramedics and doctors as per Indian Public Health Standard (IPHS) norm in high priority districts by 2020.	Accessibility	Pharmacists	Increase production of HRH in underserved areas	Increase production of HRH in underserved areas
Increase community health volunteers to population ratio as per IPHS norm, in high priority districts by 2025.	Accessibility	Other	Increase production of HRH in underserved areas	Increase production of HRH in underserved areas
ASHA will also be supported by other frontline workers like health workers (male/female) to undertake primary prevention for non-communicable diseases.	Accessibility	Other	Task shifting and multi-tasking of HRH cadres in underserved areas	Task shifting and multi-tasking of HRH cadres in underserved areas
The policy also aims that ten categories of what are currently specialist skills be available within the district.	Accessibility	Doctors	Attract & Retain HRH from surplus sector/area/ level of care/system of medicine to underserved areas	-Remove administrative barriers in recruitment eg. Walk-in interview, increase sanctioned posts, etc. -Identify groups/individuals motivated to work in underserved areas
Four or at least five of these specialist skill categories be available at sub-district levels.	Accessibility	Doctors	Attract & Retain HRH from surplus sector/area/ level of care/system of medicine to underserved areas	-Remove administrative barriers in recruitment eg. Walk-in interview, increase sanctioned posts, etc. -Identify groups/individuals motivated to work in underserved areas
Policy would also prioritize the utilization of AYUSH personnel in urban health care.	Accessibility	AYUSH	Attract and retain HRH from surplus sector/area/level of care/system of medicine to underserved areas	Mainstream and integrate indigenous HRH in underserved areas
Create network of community members to provide psychosocial support to strengthen mental health services at primary level facilities	Accessibility	Doctors	Task shifting and multi-tasking of HRH cadres in underserved areas	Task shifting and multi-tasking of HRH cadres in underserved areas
Leverage digital technology in a context where access to qualified psychiatrists is difficult.	Accessibility	Doctors	Telemedicine	Telemedicine
Financing for additional human resources would be based on needs of outpatient and inpatient attendance	Accessibility	Non-cadre-specific	Multiple strategies	Multiple actions
Locale based selection, a special curriculum of training close to the place where they live and work, conditional licensing, enabling legal framework and a positive practice environment will ensure that this new cadre is preferentially available where they are needed most, i.e. in the under-served areas.	Accessibility	Other	Increase production of HRH in underserved areas	Create HRH cadre specifically for underserved areas
Strengthen existing medical colleges and convert district hospitals to new medical colleges in states with large human resource deficit	Accessibility	Doctors	Increase production of HRH	-Establish new training institutes -Increase number of seats in existing training institutes
Certification programme for ASHAs for their preferential selection into ANM, nursing and paramedical courses.	Accessibility	ANM	Task shifting & multi- tasking of HRH cadres in underserved areas	Task shifting & multi- tasking of HRH cadres in underserved areas
Ensure availability of paramedics and doctors as per Indian Public Health Standard (IPHS) norm in high priority districts by 2020.	Accessibility	Doctors	Increase production of HRH in underserved areas	Increase production of HRH in underserved areas
Locale based selection of new form cadre (Licentiate Medical Practitioners -LMPs)	Accessibility	Other	Increase production of HRH in underserved areas	Create HRH cadre specifically for underserved areas
A special curriculum of training close to the place where they live and work of new formed cadre (LMPs)	Accessibility	Other	Increase production of HRH in underserved areas	Create HRH cadre specifically for underserved areas
Multi-skilling of allied health workers with different skill sets	Accessibility	Pharmacists	Task shifting and task sharing	Task shifting and task sharing
Add a second Community Health Worker based on geographic considerations, disease burdens, and time required for multiple tasks to be performed by ASHA/ Community Health Worker.	Accessibility	Other	Task shifting and task sharing	Task shifting and task sharing
Provide on-the job support to providers, especially those working in professional isolation in rural areas using digital tools and other appropriate training resources.	Accessibility	Non-cadre-specific	Maintain quality of HRH	Continued medical education and training to HRH
For supportive supervision in more vulnerable districts with inadequate capacity, the policy will support innovative measures such as use of digital tools and HR strategies like using nurse trainers to support field workers.	Accessibility	Other	Develop information system tools to measure and monitor availability of HRH	Develop information system tools to measure and monitor availability of HRH
Upgrade short term training of medical officers	Accessibility	Doctors	Task shifting	Task shifting
Strengthen existing medical colleges and convert district hospitals to new medical colleges in states with large human resource deficit	Availability	Doctors	Increase production of HRH	-Establish new training institutes -Increase number of seats in existing training institutes
Increase the number of post graduate seats.	Availability	Doctors	Increase production of HRH	Increase number of seats in existing training institutes
Expand the number of AIIMS like centers.	Availability	Doctors	Increase production of HRH	Establish new training institutes
Recognize educational options linked with National Board of Examination & College of Physicians and Surgeons	Availability	Doctors	Increase production of HRH	Increase number of seats in existing training institutes
Expand the post-graduate training provided by National Board of Examinations up to the district level.	Availability	Doctors	Increase production of HRH	Increase number of seats in existing training institutes
Upgrade short term training of medical officers	Availability	Doctors	Task shifting	Task shifting
Popularise MD (Doctor of Medicine) course in Family Medicine or General Practice.	Availability	Doctors	Increase production of HRH	Create new HRH cadre
Introduce a B.Sc. in community health	Availability	Other	Increase production of HRH	Create new HRH cadre
Establish cadres like Nurse Practitioners and Public Health Nurses	Availability	Nurses	Increase production of HRH	Create new HRH cadre
Establish nursing school in every large district or cluster of districts of about 20 to 30 lakh population	Availability	Nurses	Increase production of HRH	Establish new training institutes
Enable engagements with NGOs to serve as support and training institutions for ASHAs	Availability	Other	Increase production of HRH	Establish new training institutes
Add a second Community Health Worker based on geographic considerations, disease burdens, and time required for multiple tasks to be performed by ASHA/ Community Health Worker.	Availability	Other	Task shifting and task sharing	Task shifting and task sharing
Planned expansion of allied technical skills with local employment opportunities,	Availability	Pharmacists	Task shifting and task sharing	Task shifting and task sharing
Multi-skilling of allied health workers with different skill sets	Availability	Pharmacists	Task shifting and task sharing	Task shifting and task sharing
Create Public Health Management Cadre in all States based on public health or related disciplines, as an entry criteria.	Availability	Other	Increase production of HRH	Create new HRH cadre
Creation of specialist cadre with suitable pay scale	Availability	Doctors	Increase production of HRH	Increase number of seats in existing institutes
The policy advocates coordination between National Council for Skill Development, MOHFW and State Government(s) for engaging private hospitals/private general medical practitioners in skill development.	Availability	Doctors	Increase production of HRH	Multiple actions
Ensure availability of paramedics and doctors as per Indian Public Health Standard (IPHS) norm in high priority districts by 2020.	Availability	Pharmacists	Increase production of HRH	Increase number of seats in existing institutes/ establish new institutes
Increase community health volunteers to population ratio as per IPHS norm, in high priority districts by 2025.	Availability	Other	Increase production of HRH	Increase number of seats in existing institutes/ establish new institutes
The policy also aims that ten categories of what are currently specialist skills be available within the district.	Availability	Doctors	Increase production of HRH	-Establish new training institutes -Increase number of seats in existing training institutes
four or at least five of these specialist skill categories be available at sub-district levels.	Availability	Doctors	Increase production of HRH	-Establish new training institutes -Increase number of seats in existing training institutes
Increase creation of mental health specialists through public financing and develop special rules to give preference to those willing to work in public systems.	Availability	Doctors	Increase production of HRH	Create new cadre
Create network of community members to provide psychosocial support to strengthen mental health services at primary level facilities	Availability	Other	Task shifting and task sharing	Task shifting and task sharing
Financing for additional human resources would be based on needs of outpatient and inpatient attendance	Availability	Non-cadre-specific	Develop information system & tools to measure & monitor availability of HRH Increase production of HRH	Develop information system & tools to measure & monitor availability of HRH Establish new training institutes Increase number of seats in existing training institutes
For supportive supervision in more vulnerable districts with inadequate capacity, the policy will support innovative measures such as use of digital tools and HR strategies like using nurse trainers to support field workers.	Availability	Other	Develop information system tools to measure and monitor availability of HRH	Develop information system tools to measure and monitor availability of HRH
The policy recognizes the need to continuously nurture certain specialized skills like entomology, housekeeping, bio-medical waste management, biomedical engineering communication skills, management of call centres and even ambulance services.	Availability	Pharmacists	Increase production of HRH	Increase production of HRH
Increase total sanctioned posts of doctors in the public sector to ensure availability of doctors corresponding to the accepted norms.	Availability	Doctors	Increase production of HRH	-Establish new training institutes -Increase number of seats in existing training institutes
Competency-based bridge courses and short course.for graduates from different clinical and paramedical backgrounds like AYUSH doctors, B.Sc. Nurses, Pharmacists, GNMs and equip them with skills to provide services at the sub-centre and other peripheral levels.	Availability	Other	Task shifting and multi-tasking of HRH cadres	Task shifting and multi-tasking of HRH cadres
Creating medical colleges in rural areas	Availability	Doctors	Increase production of HRH	Establish new training institutes
Ensure availability of paramedics and doctors as per Indian Public Health Standard (IPHS) norm in high priority districts by 2020.	Availability	Pharmacists	Develop information system & tools to measure & monitor availability of HRH	Develop information system & tools to measure & monitor availability of HRH
Ensure availability of paramedics and doctors as per Indian Public Health Standard (IPHS) norm in high priority districts by 2020.	Availability	Doctors	Increase production of HRH	-Establish new training institutes -Increase number of seats in existing training institutes
Revive Multipurpose Male Health Worker cadre	Availability	Other	Increase production of HRH	Increase number of seats in existing institutes/ establish new institutes
An appropriate career structure and recruitment policy to attract young and talented multi-disciplinary professionals for Public Health Management Cadre	Availability	Other	Increase production of HRH	Create new cadre
Revise the undergraduate and postgraduate medical curriculum	Quality	Doctors	Produce quality HRH	Improving training of HRH cadres
Review existing institutional mechanisms to regulate and ensure quality of training and education being imparted.	Quality	Doctors	Produce quality HRH	Improving training of HRH cadres
Review the current pattern of MCQ (Multiple Choice Question) based entrance test for post graduates medical courses	Quality	Doctors	Produce quality HRH	Standard licensing exam for all cadres
A common entrance exam is advocated on the pattern of NEET for UG entrance at All India level;	Quality	Doctors	Produce quality HRH	Standard licensing exam for all cadres
A common national-level Licentiate/exit exam for all medical and nursing graduates;	Quality	Doctors	Produce quality HRH	Standard licensing exam for all cadres
A regular renewal at periodic intervals with Continuing Medical Education (CME) credits accrued,	Quality	Doctors	Maintain quality of HRH	Continued medical education and training to HRH
Use National Knowledge Network for Tele-education, Tele-CME, Tele-consultations and access to digital library.	Quality	Doctors	Maintain/Produce quality of HRH	Continued medical education and training to HRH
Create a large number of distance and continuing education options for general practitioners in both the private and the public sectors	Quality	Doctors	Maintain quality of HRH	Continued medical education and training to HRH
Improve regulation and quality management of nursing education.	Quality	Nurses	Produce quality HRH	Improving training of HRH cadres
Develop specialized nursing training courses and curriculum	Quality	Nurses	Produce quality HRH	Improving training of HRH cadres
Establish Centers of Excellence for Nursing and Allied Health Sciences in each State.	Quality	Nurses	Produce quality HRH	Professional councils for all HRH cadres
States with adequate nursing institutions to explore a gradual shift to three year nurses even at the sub-centre level	Quality	Nurses	Produce quality HRH	Improving training of HRH cadres
Revive and strengthen Multipurpose Male Health Worker cadre	Quality	Other	Produce quality HRH	Improving training of HRH cadres
Develop training courses and curriculum for super specialty paramedical care	Quality	Pharmacists	Produce quality HRH	Changing curriculum to suit all levels of care
Continue medical and nursing education	Quality	Doctors	Maintain quality of HRH	Continued medical education and training to HRH
Continue medical and nursing education	Quality	Nurses	Maintain quality of HRH	Continued medical education and training to HRH
Provide on-the job support to providers, especially those working in professional isolation in rural areas using digital tools and other appropriate training resources.	Quality	Non-cadre-specific	Maintain quality of HRH	Continued medical education and training to HRH
Establish of robust recruitment, selection, promotion and transfer postings policies.	Quality	Non-cadre-specific	Maintain quality of HRH	Establish policy/ rules for promotion, transfer, leave, salary, etc for all HRH cadres
Develop leadership skills in HRH	Quality	Non-cadre-specific	Produce quality HRH	Develop interpersonal/ soft skills in HRH cadres
Strengthen six professional councils (Medical, Ayurveda Unani & Siddha, Homeopathy, Nursing, Dental and Pharmacy)	Quality	Dentists	Produce quality HRH	Professional councils for all HRH cadres
Strengthen six professional councils (Medical, Ayurveda Unani & Siddha, Homeopathy, Nursing, Dental and Pharmacy)	Quality	Doctors	Produce quality HRH	Professional councils for all HRH cadres
Strengthen six professional councils (Medical, Ayurveda Unani & Siddha, Homeopathy, Nursing, Dental and Pharmacy)	Quality	AYUSH	Produce quality HRH	Professional councils for all HRH cadres
Strengthen six professional councils (Medical, Ayurveda Unani & Siddha, Homeopathy, Nursing, Dental and Pharmacy)	Quality	Nurses	Produce quality HRH	Professional councils for all HRH cadres
Strengthen six professional councils (Medical, Ayurveda Unani & Siddha, Homeopathy, Nursing, Dental and Pharmacy)	Quality	Pharmacists	Produce quality HRH	Professional councils for all HRH cadres
Set up National Allied Professional Council to regulate and streamline all allied health professionals and ensure quality standards.	Quality	Pharmacists	Produce quality HRH	Professional councils for all HRH cadres
Better financing of professional and technical education,	Quality	Non-cadre-specific	Produce quality HRH	Multiple actions
That medical and para-medical education be integrated with the service delivery system, so that the students learn in the real environment and not just in the confines of the medical school.	Quality	Doctors	Produce quality HRH	Changing curriculum to suit all levels of care
Recreating a regulatory structure for health professional education be revisited to address the emerging needs and challenges.	Quality	Non-cadre-specific	Produce quality HRH	Professional councils for all HRH cadres
Standardization of quality of clinical training in the private sector medical colleges.	Quality	Doctors	Produce quality HRH	Changing curriculum to suit all levels of care
Certification of prior knowledge of traditional community health care providers as well as creating opportunities for enhancing their skills	Quality	Other	Formal training courses for unqualified HRH	Formal training courses for unqualified HRH
The policy recognizes the need for integrated courses for Indian System of Medicine, Modern Science and Ayurgenomics.	Quality	Non-cadre-specific	Produce quality HRH	Changing curriculum to suit all levels of care
Realign pedagogy and curriculum to suit rural health needs,	Quality	Doctors	Produce quality HRH	Changing curriculum to suit all levels of care
Performance linked payments for specialists	Quality	Doctors	Maintain quality of HRH	Give performance based incentives
Private providers, especially those working in rural and remote areas or with underserved communities, could be offered encouragement through provision of appropriate skills to meet public health goals, opportunities for skill upgradation to serve the community better, participation in disease notification and surveillance efforts, sharing and supporting certain high value services.	Quality	Doctors	Maintain quality of HRH	Continued medical education and training to HRH
Voluntary service in rural and under-served areas on pro-bono basis by recognised healthcare professionals under a "giving back to society‟ initiative.	Quality	Doctors	Produce quality HRH	Develop interpersonal/ soft skills in HRH cadres
The policy advocates coordination between National Council for Skill Development, MOHFW and State Government(s) for engaging private hospitals/private general medical practitioners in skill development.	Quality	Doctors	Produce quality HRH	Improve training of HRH cadres
Enable engagements with NGOs to serve as support and training institutions for ASHAs	Quality	Other	Increase production of HRH	Establish new training institutes
Mandatory rotational postings in rural areas with clear and transparent career progression guidelines	Quality	Doctors	Produce quality HRH	Improve training of HRH cadres
Conditional licensing of new formed cadre (LMP)	Quality	Other	Produce quality HRH	Standard licensing exam
Enabling legal framework for newly formed cadre	Quality	Other	Produce quality HRH	Professional councils
Enabling positive practice environment for newly formed cadre	Quality	Other	Produce quality HRH	Develop interpersonal/ soft skills in HRH cadres
									u
